# Supplementary material for: Biochemical Characterization and Degradation Pattern of a Novel Endo-Type Bifunctional Alginate Lyase AlyA from Marine Bacterium Isoptericola halotolerans
Source: Mar Drugs. 2018 Jul 31;16(8):258. doi: 10.3390/md16080258 (PMC6117692; doi:10.3390/md16080258)
Supplement: Supplementary file 1 [file marinedrugs-16-00258-s001.zip › Supplementary Materials/AlyA.fasata]

> AlyA alginate lyase from Isoptericola halotolerans NJ-05
MRLHRKHGLAATMLATTVFVAAQLGGIGSATAADPCDYPAQQVDLTDWKVTLPTGSGNSP
TEIKQPDLEDFSVAPWFQVNSKCTGIQFRAAVDGVTTSGSGYPRSELREMTDGGTERAAW
SSTSGTHTMTFRTAVNHLPEDKPHVVVGQIHDGDDDVTVFRVEGSNLYITKGNDTHHKLV
TSNYKLHQVFEGKFVVSDGEIKVYYNGVLQTTIDHAKSGNYFKAGAYTQANCGNSSPCSS
SNYGQATLYKLQVKHS
ATGCGCCTGCATCGCAAACATGGCCTGGCGGCGACCATGCTGGCGACCACCGTGTTTGTGGCGGCGCAGCTGGGCGGCATTGGCAGCGCGACCGCGGCGGATCCGTGCGATTATCCGGCGCAGCAGGTGGATCTGACCGATTGGAAAGTGACCCTGCCGACCGGCAGCGGCAACAGCCCGACCGAAATTAAACAGCCGGATCTGGAAGATTTTAGCGTGGCGCCGTGGTTTCAGGTGAACAGCAAATGCACCGGCATTCAGTTTCGCGCGGCGGTGGATGGCGTGACCACCAGCGGCAGCGGCTATCCGCGCAGCGAACTGCGCGAAATGACCGATGGCGGCACCGAACGCGCGGCGTGGAGCAGCACCAGCGGCACCCATACCATGACCTTTCGCACCGCGGTGAACCATCTGCCGGAAGATAAACCGCATGTGGTGGTGGGCCAGATTCATGATGGCGATGATGATGTGACCGTGTTTCGCGTGGAAGGCAGCAACCTGTATATTACCAAAGGCAACGATACCCATCATAAACTGGTGACCAGCAACTATAAACTGCATCAGGTGTTTGAAGGCAAATTTGTGGTGAGCGATGGCGAAATTAAAGTGTATTATAACGGCGTGCTGCAGACCACCATTGATCATGCGAAAAGCGGCAACTATTTTAAAGCGGGCGCGTATACCCAGGCGAACTGCGGCAACAGCAGCCCGTGCAGCAGCAGCAACTATGGCCAGGCGACCCTGTATAAACTGCAGGTGAAACATAGCTAA
